# Supplementary material for: The Magee 3 Equation Predicts Favorable Pathologic Response to Neoadjuvant Endocrine Therapy in Breast Cancer Patients
Source: Cancers (Basel). 2024 Jan 13;16(2):339. doi: 10.3390/cancers16020339 (PMC10813970; doi:10.3390/cancers16020339)
Supplement: Supplementary file 1 [file cancers-16-00339-s001.zip]

Archive with 1 entries (1 files):
- cancers-2650255-supplementary.pdf
